# Supplementary material for: A Simplified Method for Evaluating Chitin-Binding Activity Applied to YKL-40 (HC-gp39, CHI3L1) and Chitotriosidase
Source: Molecules. 2024 Dec 25;30(1):19. doi: 10.3390/molecules30010019 (PMC11721955; doi:10.3390/molecules30010019)
Supplement: Supplementary file 1 [file molecules-30-00019-s001.zip]

Archive with 1 entries (1 files):
- molecules-3358153-supplementary.pdf
